# Supplementary material for: Collapse of an iconic conifer: long-term changes in the demography of Widdringtonia cedarbergensis using repeat photography
Source: BMC Ecol. 2016 Nov 30;16:53. doi: 10.1186/s12898-016-0108-6 (PMC5129610; doi:10.1186/s12898-016-0108-6)
Supplement: Supplementary file 1 — Additional file 1: Table S1. Details of photographers for all 87 repeat photograph photo-pairs taken in the Cederberg Wilderness Area between 1931 and 2013. [file 12898_2016_108_MOESM1_ESM.xlsx]

## Sheet: Sheet2
Site Number	Site Location	Original Photographer	Date	Repeat Photographer	Date	Latitude	Longitude	Altitude (m)
1100	Welbedacht	Lambert	Unknown	Jack	2013-04-01	-32.409	19.1789	1324
1101	Welbedacht	Howes-Howell	1931-01-01	Jack	2013-04-01	-32.4072	19.1838	1380
1103	Welbedacht	Taylor	1986/7	Jack	2013-04-01	-32.436	19.2122	1340
1104	Welbedacht	Taylor	1986/7	Jack	2013-04-01	-32.4366	19.2126	1330
1105	Welbedacht	Taylor	1986/7	Jack	2013-04-01	-32.4365	19.2125	1330
1107	Welbedacht	Taylor	1986/7	Jack	2013-04-01	-32.4011	19.1589	1426
1108	Welbedacht	Taylor	1986/7	Jack	2013-04-01	-32.4022	19.1586	1409
1111	Welbedacht	Howes-Howell	1934-11-01	Jack	2013-04-01	-32.4002	19.1672	1420
1113	Welbedacht	Manders	1982-09-01	Jack	2013-04-01	-32.4069	19.177	1378
1114	Welbedacht	Howes-Howell	Unknown	Jack	2013-04-01	-32.4086	19.1826	1386
1115	Welbedacht	Howes-Howell	1944-10-01	Jack	2013-04-01	-32.4086	19.1826	1387
1116	Welbedacht	Taylor	1986/7	Jack	2013-04-01	-32.4125	19.1699	1086
1117	Welbedacht	Taylor	1986/7	Jack	2013-04-01	-32.4125	19.1699	1086
1119	Heuningvlei	Haynes	1970-07-01	Jack	2013-04-01	-32.2108	19.0971	947
1120	Heuningvlei	Taylor	1986/7	Jack	2013-04-01	-32.2213	19.0849	1077
1121	Heuningvlei	Taylor	1986/7	Jack	2013-04-01	-32.2213	19.0843	1077
1123	Heuningvlei	Taylor	1986/7	Jack	2013-04-01	-32.2216	19.0755	1165
1125	Heuningvlei	Taylor	1986/7	Jack	2013-04-01	-32.2194	19.0833	1082
1126	Heuningvlei	Taylor	1986/7	Jack	2013-04-01	-32.2203	19.084	1083
450	Skerpiornspoort	Howes-Howell	1941-10-01	Hoffman	2007-12-01	-32.3158	19.1027	1185
451	Skerpiornspoort	Howes-Howell	1931-01-01	Hoffman	2007-12-01	-32.3201	19.1019	1208
452	Skerpiornspoort	Howes-Howell	1941-10-01	Hoffman	2007-12-01	-32.3232	19.1073	1260
453	Skerpiornspoort	Howes-Howell	1931-01-01	Hoffman	2007-12-01	-32.3264	19.112	1298
454	Skerpiornspoort	Howes-Howell	1934-11-01	Hoffman	2007-12-01	-32.3281	19.1142	1272
455	Skerpiornspoort	Howes-Howell	1944-10-01	Hoffman	2007-12-01	-32.3391	19.1291	1286
456	Skerpiornspoort	Howes-Howell	1931-01-01	Hoffman	2007-12-01	-32.3457	19.1378	1286
457	Skerpiornspoort	Howes-Howell	1934-11-01	Hoffman	2007-12-01	-32.3482	19.1338	1328
458	Skerpiornspoort	Howes-Howell	1931-01-01	Hoffman	2007-12-01	-32.3481	19.1338	1328
459	Skerpiornspoort	Howes-Howell	1934-11-01	Hoffman	2007-12-01	-32.3518	19.1314	1265
460	Skerpiornspoort	Howes-Howell	1934-11-01	Hoffman	2007-12-01	-32.3448	19.1355	1298
461	Skerpiornspoort	Howes-Howell	1944-10-01	Hoffman	2007-12-01	-32.3363	19.1257	1247
462	Skerpiornspoort	Howes-Howell	1944-10-01	Hoffman	2007-12-01	-32.334	19.1208	1248
463	Skerpiornspoort	Howes-Howell	1951-01-01	Hoffman	2007-12-01	-32.3323	19.12	1233
464	Skerpiornspoort	Howes-Howell	1941-10-01	Hoffman	2007-12-01	-32.3324	19.1233	1242
1006	Middelberg	Kruger	1970-07-01	Puttick	2012-10-01	-32.3439	19.0756	1249
1007	Middelberg	Howes-Howell	1934-11-01	Puttick	2012-10-01	-32.3404	19.0757	1395
1008	Middelberg	Howes-Howell	1931-11-01	Puttick	2012-10-01	-32.3419	19.061	1384
1010	Middelberg	Howes-Howell	1934-11-01	Puttick	2012-10-01	-32.342	19.061	1384
1012	Middelberg	Howes-Howell	1934-11-01	Puttick	2012-10-01	-32.356	19.0845	1219
1013	Middelberg	Howes-Howell	1941-10-01	Puttick	2012-10-01	-32.3555	19.0891	1349
1014	Middelberg	Howes-Howell	1941-10-01	Puttick	2012-10-01	-32.3542	19.0773	1245
1015	Middelberg	Howes-Howell	1931-11-01	Puttick	2012-10-01	-32.3574	19.0923	1224
1016	Middelberg	Howes-Howell	1934-11-01	Puttick	2012-10-01	-32.3576	19.0891	1219
1017	Middelberg	Howes-Howell	1934-11-01	Puttick	2012-10-01	-32.3581	19.0897	1222
1018	Middelberg	Howes-Howell	1948-01-01	Puttick	2012-10-01	-32.351	19.0935	1394
1020	Middelberg	Howes-Howell	1936-02-01	Puttick	2012-10-01	-32.3616	19.0769	1094
1021	Middelberg	Howes-Howell	1936-02-01	Puttick	2012-10-01	-32.3617	19.0768	1094
1023	Middelberg	Howes-Howell	1941-10-01	Puttick	2012-10-01	-32.3558	19.0832	1181
1024	Middelberg	Howes-Howell	1941-10-01	Puttick	2012-10-01	-32.3558	19.0831	1181
1025	Middelberg	Howes-Howell	1941-10-01	Puttick	2012-10-01	-32.3568	19.0828	1181
1026	Middelberg	Howes-Howell	1934-11-01	Puttick	2012-10-01	-32.3563	19.082	1201
1029	Middelberg	Howes-Howell	1934-11-01	Puttick	2012-10-01	-32.3617	19.0945	1294
1030	Middelberg	Hubbard	1936-05-01	Puttick	2012-10-01	-32.3706	19.1039	1390
1031	Middelberg	Hubbard	1936-05-01	Puttick	2012-10-01	-32.3686	19.1058	1408
1032	Middelberg	Hubbard	1936-05-01	Puttick	2012-10-01	-32.3696	19.1041	1407
1033	Middelberg	Howes-Howell	1934-11-01	Puttick	2012-10-01	-32.3689	19.1056	1391
1034	Middelberg	Howes-Howell	1934-11-01	Puttick	2012-10-01	-32.3694	19.1043	1412
1035	Middelberg	Howes-Howell	1941-10-01	Puttick	2012-10-01	-32.3692	19.1064	1393
1036	Middelberg	Howes-Howell	1931-01-01	Puttick	2012-10-01	-32.3717	19.1046	1414
1037	Middelberg	Howes-Howell	1931-11-01	Puttick	2012-10-01	-32.3686	19.1036	1392
1038	Middelberg	Howes-Howell	1931-01-01	Puttick	2012-10-01	-32.3684	19.1017	1388
1040	Middelberg	Howes-Howell	1941-10-01	Puttick	2012-10-01	-32.3707	19.108	1383
1041	Middelberg	Howes-Howell	1931-01-01	Puttick	2012-10-01	-32.3708	19.1078	1384
1042	Middelberg	Howes-Howell	1934-11-01	Puttick	2012-10-01	-32.3696	19.1064	1373
1043	Middelberg	Howes-Howell	1931-11-01	Puttick	2012-10-01	-32.372	19.1047	1416
1044	Middelberg	Howes-Howell	1931-01-01	Puttick	2012-10-01	-32.3723	19.1205	1277
1045	Middelberg	Lamb	1979-09-01	Puttick	2012-10-01	-32.3751	19.1197	1300
1046	Middelberg	Lamb	1979-09-01	Puttick	2012-10-01	-32.3749	19.1188	1305
1047	Middelberg	Lamb	1979-09-01	Puttick	2012-10-01	-32.3743	19.1185	1309
1048	Middelberg	Lamb	1979-09-01	Puttick	2012-10-01	-32.3734	19.1183	1290
1049	Middelberg	Lamb	1979-09-01	Puttick	2012-10-01	-32.3732	19.1187	1292
1050	Middelberg	Lamb	1979-09-01	Puttick	2012-10-01	-32.3731	19.119	1291
1051	Middelberg	Lamb	1979-09-01	Puttick	2012-10-01	-32.3733	19.1195	1284
1052	Middelberg	Lamb	1979-09-01	Puttick	2012-10-01	-32.374	19.1199	1281
1053	Middelberg	Lamb	1979-09-01	Puttick	2012-10-01	-32.3752	19.1203	1284
1054	Middelberg	Lamb	1979-09-01	Puttick	2012-10-01	-32.374	19.118	1307
1055	Middelberg	Lamb	1979-09-01	Puttick	2012-10-01	-32.3739	19.1181	1307
1056	Middelberg	Lamb	1979-09-01	Puttick	2012-10-01	-32.3739	19.1181	1307
1057	Middelberg	Lamb	1979-09-01	Puttick	2012-10-01	-32.3734	19.1178	1302
1059	Middelberg	Howes-Howell	1931-01-01	Puttick	2012-10-01	-32.3697	19.1261	1260
1063	Middelberg	Forsyth	1979-08-01	Puttick	2012-10-01	-32.3828	19.1186	1366
1064	Middelberg	Forsyth	1979-08-01	Puttick	2012-10-01	-32.3827	19.1188	1366
1065	Middelberg	Forsyth	1979-08-01	Puttick	2012-10-01	-32.3825	19.1183	1402
1066	Middelberg	Forsyth	1979-08-01	Puttick	2012-10-01	-32.3813	19.1181	1381
1067	Middelberg	Forsyth	1979-08-01	Puttick	2012-10-01	-32.3828	19.1185	1368
1068	Middelberg	Howes-Howell	1948-01-01	Puttick	2012-10-01	-32.3581	19.0897	1221
1070	Middelberg	Hubbard	1934-03-01	Puttick	2012-10-01	-32.3547	19.0709	1269
