# Supplementary material for: Collapse of an iconic conifer: long-term changes in the demography of Widdringtonia cedarbergensis using repeat photography
Source: BMC Ecol. 2016 Nov 30;16:53. doi: 10.1186/s12898-016-0108-6 (PMC5129610; doi:10.1186/s12898-016-0108-6)
Supplement: Supplementary file 2 — Additional file 2: Table S2. Source, spatial and temporal resolution, and unit of measurement of environmental variables. [file 12898_2016_108_MOESM2_ESM.xlsx]

## Sheet: Sheet1
Environmental variable	Source	Temporal resolution	Spatial resolution	Unit of measurement
Aspect	this study	n/a	individual tree	cardinal points (e.g. N, E, S, W)
Habitat	this study	n/a	individual tree	open; rocky; well protected
Fire frequency	http://bgis.sanbi.org	1944-2014	photograph site	number of fires/time period
Temperature	http://www.worldclim.org	1950-2000	30 arc-seconds (~1 km)	mean annual temperature (°C)
Precipitation	http://www.worldclim.org	1950-2000	30 arc-seconds (~1 km)	annual precipitation (mm)
Elevation	this study	n/a	individual tree	metres above sea level
